# Supplementary material for: Optimization of Biomass Accumulation and Production of Phenolic Compounds in Callus Cultures of Rhodiola rosea L. Using Design of Experiments
Source: Plants (Basel). 2022 Jan 2;11(1):124. doi: 10.3390/plants11010124 (PMC8747766; doi:10.3390/plants11010124)
Supplement: Supplementary file 1 [file plants-11-00124-s001.zip]

Archive with 1 entries (1 files):
- plants-1512191-supplementary.pdf
